# Supplementary material for: Three new species of Bolbochromus Boucomont (Coleoptera, Geotrupidae, Bolboceratinae) from Southeast Asia
Source: Zookeys. 2013 Apr 16;(290):39–54. doi: 10.3897/zookeys.290.4696 (PMC3677294; doi:10.3897/zookeys.290.4696)
Supplement: XML Treatment for Bolbochromus minutus [file zookeys.290.4696-treatment2.xml]

<!DOCTYPE tp:taxon-treatment
  PUBLIC "-//TaxonX//DTD Taxonomic Treatment Publishing DTD v0 20100105//EN" "tax-treatment-NSO.dtd">
<tp:taxon-treatment xmlns:tp="http://www.plazi.org/taxpub"><tp:treatment-meta><mixed-citation publication-type="journal"><person-group><name><surname>Li</surname><given-names>Chun-Lin</given-names></name><name><surname>Yang</surname><given-names>Ping-Shih</given-names></name><name><surname>Krikken</surname><given-names>Jan</given-names></name><name><surname>Wang</surname><given-names>Chuan-Chan</given-names></name></person-group><article-title>Three new species of 
                    <bold><italic>Bolbochromus</italic></bold> Boucomont (Coleoptera, Geotrupidae, Bolboceratinae) from Southeast Asia
                </article-title><source>Zookeys</source><day>16</day><month>4</month><year>2013</year><volume>2013</volume><issue>290</issue><fpage>39</fpage><lpage>54</lpage><pub-id pub-id-type="doi">10.3897/zookeys.290.4696</pub-id></mixed-citation></tp:treatment-meta><tp:nomenclature><tp:taxon-name>
                            <tp:taxon-name-part taxon-name-part-type="genus">Bolbochromus</tp:taxon-name-part>
                            <tp:taxon-name-part taxon-name-part-type="species">minutus</tp:taxon-name-part>
                        <object-id xmlns:xlink="http://www.w3.org/1999/xlink" xlink:type="simple">urn:lsid:zoobank.org:act:DBDAFF0E-EF40-4C98-91C6-D460D136F56C</object-id>
								<object-id xmlns:xlink="http://www.w3.org/1999/xlink" xlink:type="simple">http://species-id.net/wiki/Bolbochromus_minutus</object-id>
								</tp:taxon-name><tp:taxon-authority>Li &amp; Krikken</tp:taxon-authority><tp:taxon-status xmlns:xlink="http://www.w3.org/1999/xlink" xlink:type="simple">sp. n.</tp:taxon-status><xref ref-type="fig" rid="F1">Figs 1</xref><xref ref-type="fig" rid="F2">, 5, 7</xref><xref ref-type="fig" rid="F3">, 13–14</xref><xref ref-type="fig" rid="F4">, 19</xref></tp:nomenclature><tp:treatment-sec sec-type="Holotype"><title>Holotype</title><p>male. THAILAND: Nakhon Nayok Prov.// Khao Yai Nat. Park., ca 700 m// 29. ix.–6. x. 1984// Karsholt, Lomholdt &amp; Nielsen leg.//Zool. Mus., Copenha<!--PageBreak-->gen (deposited at the Universitetes Zoologiske Museum, Copenhagen, Denmark). The holotype (pinned) having both protarsi and right metatarsus broken.</p></tp:treatment-sec><tp:treatment-sec sec-type="Type locality"><title>Type locality.</title><p>Central Thailand: Nakhon Nayok Province, Khao Yai National Park, <named-content xmlns:xlink="http://www.w3.org/1999/xlink" content-type="dwc:verbatimCoordinates" xlink:type="simple">14°26'N, 101°22'E</named-content> (<xref ref-type="fig" rid="F5">Fig. 23</xref>).
                        </p></tp:treatment-sec><tp:treatment-sec sec-type="Description"><title>Description.</title><p><bold>Holotype Male</bold> (<xref ref-type="fig" rid="F1">Figs 1</xref>, <xref ref-type="fig" rid="F2">5, 7</xref>). Body length 5.8 mm; greatest width 3.5 mm. Form ovate, sides subparallel. Dorsum black with lateral margins of pronotum and elytron reddish black; irregular-shaped brownish orange markings located on sides of pronotum with exception of fovea (<xref ref-type="fig" rid="F2">Fig. 7</xref>); size of elytral markings small, shape transversally irregular, across base of intervals 3–7, marking of interval 7 barely visible, (<xref ref-type="fig" rid="F1">Fig. 1</xref>). <italic>Head</italic>:Labrum with anterior margin feebly triangularly concave centrally, sides notched. Clypeal apex rounded (<xref ref-type="fig" rid="F2">Fig. 5</xref>), anterior margin beaded, surface coarsely punctate, punctures unevenly distributed, confluent or separated by less than 1 puncture diameter. Clypeofrontal suture absent. Vertex transversely, weakly convex at middle of base, punctures on surface more shallowly developed than those on clypeus, sparsely distributed. <italic>Thorax</italic>: Outline of pronotum generally rounded, surface coarsely punctate at center of lateral side of disc, with surrounding part impunctate, except for fovea; midline moderately indented, with shallow and inconspicuous punctures; both sides of midline and area in front of elytral base impunctate (<xref ref-type="fig" rid="F2">Fig. 7</xref>); disc gradually declined anteriorly when viewed laterally (<xref ref-type="fig" rid="F2">Fig. 7</xref>). Metasternal process poorly developed, narrowly separating middle coxae with anterior margin beaded. Scutellum with scattered secondary punctures, slightly longer than wide medially. <italic>Elytron</italic>:With 7 striae between suture and humeral umbone, stria 2 interrupted by stria 1 not reaching base, stria 5 terminating at basal one-ninth; interval 4 more convex and wider than others at basal one-fifth, interval 2, 5, and 6 less convex than others (<xref ref-type="fig" rid="F1">Figs 1</xref>, <xref ref-type="fig" rid="F2">7</xref>). <italic>Legs</italic>: Protibia with 10 distinct teeth on outer margin, apical 3 teeth protruding, tip of apical tooth sharp and curved outwardly. <italic>Male genitalia</italic>: Length 1.6 mm. Parameres (<xref ref-type="fig" rid="F3">Figs 13–14</xref>, <xref ref-type="fig" rid="F4">19</xref>) capsule-like, swollen overall when viewed laterally, weakly sclerotized laterally with medial and apical parts membranous; surface sparsely punctate, glabrous; longer in length than basal piece. Median lobe (<xref ref-type="fig" rid="F3">Figs 13–14</xref>) trilobate; apex of dorsal sclerite largely swollen, shape rectangular; lateral sclerites downcurved (<xref ref-type="fig" rid="F4">Fig. 19</xref>) with apex rounded swollen, more sclerotized and slightly shorter than dorsal sclerite; supporting sclerites elongate-oval. Internal sac invisible. Temones strongly sclerotized basally, shortly thickened to half of basal piece (<xref ref-type="fig" rid="F3">Fig. 13</xref>). Basal piece with apical portion asymmetrical.
                        </p><p><bold>Female</bold>. Unknown.
                        </p></tp:treatment-sec><tp:treatment-sec sec-type="Etymology"><title>Etymology.</title><p>The specific name is the Latin <italic>minutus</italic> which refers to the smallest body size of species currently known within <italic><tp:taxon-name>Bolbochromus</tp:taxon-name></italic>.
                        </p></tp:treatment-sec><tp:treatment-sec sec-type="Diagnosis"><title>Diagnosis.</title><p><italic><tp:taxon-name>Bolbochromus minutus</tp:taxon-name></italic> is similar to <italic><tp:taxon-name>Bolbochromus plagiatus</tp:taxon-name></italic>, but it can be distinguished based on the following combination of characteristics: smaller in body size (<italic><tp:taxon-name>Bolbochromus plagiatus</tp:taxon-name></italic> larger, body length approximately 6.3 mm); punctures of pronotal midline shallow and sparsely distributed (densely coarse rugopunctures in <italic><tp:taxon-name>Bolbochromus plagiatus</tp:taxon-name></italic>); elytral markings small across base of intervals 3-7 (large, across from stria 1 to epipleuron in <italic><tp:taxon-name>Bolbochromus plagiatus</tp:taxon-name></italic>); tip of protibial apical tooth sharp and elongate (obtuse and not elongate in <italic><tp:taxon-name>Bolbochromus plagiatus</tp:taxon-name></italic>).
                        </p><!--PageBreak--></tp:treatment-sec><tp:treatment-sec sec-type="Remarks"><title>Remarks.</title><p>Compared with other males in <italic><tp:taxon-name>Bolbochromus</tp:taxon-name></italic> species, <italic><tp:taxon-name>Bolbochromus minutus</tp:taxon-name></italic> can be easily separated from other similar species by the smaller body size, form of the elytral markings, and the punctures of the pronotal midline. In addition, the characteristics of the male genitalia are diagnostic.
                        </p><fig id="F1" position="float" orientation="portrait"><label>Figures 1–4.</label><caption><p>Dorsal habitus of <italic><tp:taxon-name>Bolbochromus</tp:taxon-name></italic> spp. <bold>1</bold> <italic><tp:taxon-name>Bolbochromus minutus</tp:taxon-name></italic> sp. n., holotype male <bold>2</bold> <italic><tp:taxon-name>Bolbochromus nomurai</tp:taxon-name></italic> sp. n., holotype male <bold>3</bold> <italic><tp:taxon-name>Bolbochromus malayensis</tp:taxon-name></italic> sp. n., holotype male <bold>4</bold> <italic><tp:taxon-name>Bolbochromus malayensis</tp:taxon-name></italic> sp. n., paratype female. Scale bar = 1.0 mm.</p></caption><graphic xmlns:xlink="http://www.w3.org/1999/xlink" xlink:href="ZooKeys-290-039-g001.jpg" position="float" orientation="portrait" xlink:type="simple"/></fig><fig id="F2" position="float" orientation="portrait"><label>Figures 5–12.</label><caption><p>Dorsal view of head and left oblique view of <italic><tp:taxon-name>Bolbochromus</tp:taxon-name></italic> spp. <bold>5, 7</bold> <italic><tp:taxon-name>Bolbochromus minutus</tp:taxon-name></italic> sp. n., holotype male <bold>6, 8</bold> <italic><tp:taxon-name>Bolbochromus nomurai</tp:taxon-name></italic> sp. n., holotype male <bold>9, 11</bold> <italic><tp:taxon-name>Bolbochromus malayensis</tp:taxon-name></italic> sp. n., holotype male <bold>10, 12</bold> <italic><tp:taxon-name>Bolbochromus malayensis</tp:taxon-name></italic> sp. n., paratype female.</p></caption><graphic xmlns:xlink="http://www.w3.org/1999/xlink" xlink:href="ZooKeys-290-039-g002.jpg" position="float" orientation="portrait" xlink:type="simple"/></fig><!--PageBreak--></tp:treatment-sec><tp:treatment-sec><!--Section generated to contain objects referenced in tp:taxon-treatment.--><fig id="F3" position="float" orientation="portrait"><label>Figures 13–18.</label><caption><p>Male genitalia of <italic><tp:taxon-name>Bolbochromus</tp:taxon-name></italic> spp. <bold>13–14</bold> <italic><tp:taxon-name>Bolbochromus minutus</tp:taxon-name></italic> sp. n. <bold>15–16</bold> <italic><tp:taxon-name>Bolbochromus nomurai</tp:taxon-name></italic> sp. n. <bold>17–18</bold> <italic><tp:taxon-name>Bolbochromus malayensis</tp:taxon-name></italic> sp. n. <bold>13, 15, 17</bold> dorsal view; <bold>14, 16, 18</bold> ventral view. Ds, dorsal sclerite; Ls, lateral sclerite; Ss, supporting sclerite; TE, temones. Scale bar= 0.5 mm.</p></caption><graphic xmlns:xlink="http://www.w3.org/1999/xlink" xlink:href="ZooKeys-290-039-g003.jpg" position="float" orientation="portrait" xlink:type="simple"/></fig><fig id="F4" position="float" orientation="portrait"><label>Figures 19–22.</label><caption><p>Lateral view of male genitalia of <italic><tp:taxon-name>Bolbochromus</tp:taxon-name></italic> spp. <bold>19</bold> <italic><tp:taxon-name>Bolbochromus minutus</tp:taxon-name></italic> sp. n. <bold>20</bold> <italic><tp:taxon-name>Bolbochromus nomurai</tp:taxon-name></italic> sp. n. <bold>21</bold> <italic><tp:taxon-name>Bolbochromus malayensis</tp:taxon-name></italic> sp. n. <bold>22</bold> ditto, tip of genitalia. Ds, dorsal sclerite; Ls, lateral sclerite. Scale bar = 0.5 mm for figures <bold>19–21</bold>.</p></caption><graphic xmlns:xlink="http://www.w3.org/1999/xlink" xlink:href="ZooKeys-290-039-g004.jpg" position="float" orientation="portrait" xlink:type="simple"/></fig><fig id="F5" position="float" orientation="portrait"><label>Figure 23.</label><caption><p>Distribution of the new <italic><tp:taxon-name>Bolbochromus</tp:taxon-name></italic> species.</p></caption><graphic xmlns:xlink="http://www.w3.org/1999/xlink" xlink:href="ZooKeys-290-039-g005.jpg" position="float" orientation="portrait" xlink:type="simple"/></fig></tp:treatment-sec></tp:taxon-treatment>
