# Supplementary material for: Three new species of Bolbochromus Boucomont (Coleoptera, Geotrupidae, Bolboceratinae) from Southeast Asia
Source: Zookeys. 2013 Apr 16;(290):39–54. doi: 10.3897/zookeys.290.4696 (PMC3677294; doi:10.3897/zookeys.290.4696)
Supplement: XML Treatment for Bolbochromus nomurai [file zookeys.290.4696-treatment3.xml]

<!DOCTYPE tp:taxon-treatment
  PUBLIC "-//TaxonX//DTD Taxonomic Treatment Publishing DTD v0 20100105//EN" "tax-treatment-NSO.dtd">
<tp:taxon-treatment xmlns:tp="http://www.plazi.org/taxpub"><tp:treatment-meta><mixed-citation publication-type="journal"><person-group><name><surname>Li</surname><given-names>Chun-Lin</given-names></name><name><surname>Yang</surname><given-names>Ping-Shih</given-names></name><name><surname>Krikken</surname><given-names>Jan</given-names></name><name><surname>Wang</surname><given-names>Chuan-Chan</given-names></name></person-group><article-title>Three new species of 
                    <bold><italic>Bolbochromus</italic></bold> Boucomont (Coleoptera, Geotrupidae, Bolboceratinae) from Southeast Asia
                </article-title><source>Zookeys</source><day>16</day><month>4</month><year>2013</year><volume>2013</volume><issue>290</issue><fpage>39</fpage><lpage>54</lpage><pub-id pub-id-type="doi">10.3897/zookeys.290.4696</pub-id></mixed-citation></tp:treatment-meta><tp:nomenclature><tp:taxon-name>
                            <tp:taxon-name-part taxon-name-part-type="genus">Bolbochromus</tp:taxon-name-part>
                            <tp:taxon-name-part taxon-name-part-type="species">nomurai</tp:taxon-name-part>
                        <object-id xmlns:xlink="http://www.w3.org/1999/xlink" xlink:type="simple">urn:lsid:zoobank.org:act:C0238EA6-41A8-4C65-BA14-BEAAA4DF697C</object-id>
								<object-id xmlns:xlink="http://www.w3.org/1999/xlink" xlink:type="simple">http://species-id.net/wiki/Bolbochromus_nomurai</object-id>
								</tp:taxon-name><tp:taxon-authority>Li &amp; Krikken</tp:taxon-authority><tp:taxon-status xmlns:xlink="http://www.w3.org/1999/xlink" xlink:type="simple">sp. n.</tp:taxon-status><xref ref-type="fig" rid="F1">Figs 2</xref><xref ref-type="fig" rid="F2">, 6, 8</xref><xref ref-type="fig" rid="F3">, 15–16</xref><xref ref-type="fig" rid="F4">, 20</xref></tp:nomenclature><tp:treatment-sec sec-type="Holotype"><title>Holotype</title><p>male. The holotype is glued to a paper point and labeled: VIETNAM: Deo Pha Din (1000–1400m), Son La Prov.// [N. VIETNAM]// 24. VI. 1997// S. Nomura leg. (deposited at the National Museum of Nature and Science, Tokyo, Japan).</p></tp:treatment-sec><tp:treatment-sec sec-type="Type locality"><title>Type locality.</title><p>Northern Vietnam: Son La Province, Deo Pha Din, <named-content xmlns:xlink="http://www.w3.org/1999/xlink" content-type="dwc:verbatimCoordinates" xlink:type="simple">21°70'N, 103°50'E</named-content> (<xref ref-type="fig" rid="F5">Fig. 23</xref>).
                        </p></tp:treatment-sec><tp:treatment-sec sec-type="Description"><title>Description.</title><p><bold>Holotype male</bold> (<xref ref-type="fig" rid="F1">Fig. 2</xref>, <xref ref-type="fig" rid="F2">6, 8</xref>). Body length 7.1 mm; greatest width 4.1 mm. Form elongate-subovate, sides parallel. Dorsum black, with margins of head, pronotum, and elytron reddish black; isolated brownish orange markings located on each corner of pronotum, shape irregular, subequal in size (<xref ref-type="fig" rid="F2">Fig. 8</xref>); elytral markings across base of striae 1-6 and interval 7, shape transversely rounded (<xref ref-type="fig" rid="F1">Fig. 2</xref>). <italic>Head</italic>:Labrum with anterior margin feebly triangularly concave centrally, sides notched. Clypeal apex subtrapezoidal (<xref ref-type="fig" rid="F2">Fig. 6</xref>), anterior margin beaded with a small, weakly-developed convexity at middle, surface smooth, coarsely punctate in uneven distribution, confluent or separated by less than 1 puncture diameter. Clypeofrontal suture absent. Vertex with inconspicuous conical convexity at middle of base with apex rounded, punctures on surface shallower and sparser than those on clypeus. <italic>Thorax</italic>: Outline of pronotum rounded, surface coarsely punctate along side of disc, less dense toward mid-disc; midline moderately indented with shallow and inconspicuous punctures; both sides of midline and area in front of elytral base impunctate with five smaller punctures at anterior end of midline (<xref ref-type="fig" rid="F2">Fig. 6</xref>); disc gradually declined anteriorly when viewed laterally (<xref ref-type="fig" rid="F2">Fig. 8</xref>). Metasternal process poorly developed, narrowly separating middle coxae with anterior margin beaded. Scutellum with scattered secondary punctures, slightly longer than wide medially. <italic>Elytron</italic>:With 7 striae between suture and humeral umbone, stria 2 interrupted by stria 1 not reaching base, stria 5 terminating at basal one-ninth; interval 4 more convex and wider than others at basal one-fifth, interval 2, 5, and 6 less convex than others (<xref ref-type="fig" rid="F1">Figs 2</xref>, <xref ref-type="fig" rid="F2">8</xref>). <italic>Legs</italic>: Protibia with 10 distinct teeth on outer margin, apical 3 teeth protruding, tip of apical tooth downcurved. <italic>Male genitalia</italic>: Length 1.9 mm. Parameres (<xref ref-type="fig" rid="F3">Figs 15–16</xref>) elongate, dorsal surface concave at basal half when viewed laterally, dorsal margin slightly declined at apical one-third anteriorly (<xref ref-type="fig" rid="F4">Fig. 20</xref>), well sclerotized laterally with medial and apical parts membranous, surface sparsely punctate, glabrous; subequal in length to basal piece. Median lobe (<xref ref-type="fig" rid="F3">Figs 15</xref>–16) trilobate; dorsal sclerite thumb-like with apex slightly swelling; lateral sclerites shorter than dorsal sclerite, broadly crescent-shaped, inwardly curved slightly with tip sharp and highly sclerotized; supporting sclerites L-shaped with central part more sclerotized than lateral side. Internal sac embedded in median lobe. Temones moderately sclerotized, thin and elongate to apical one-third of basal piece (<xref ref-type="fig" rid="F3">Fig. 15</xref>). Basal piece with apical part asymmetrical.
                        </p><p><bold>Female</bold>. Unknown.
                        </p><!--PageBreak--></tp:treatment-sec><tp:treatment-sec sec-type="Etymology"><title>Etymology.</title><p><italic><tp:taxon-name>Bolbochromus nomurai</tp:taxon-name></italic> is named after Dr. Shûhei Nomura of the National Museum of Nature and Science, Tokyo, who has always assisted C.-L. Li’s visits to the scarab collections of the museum.
                        </p></tp:treatment-sec><tp:treatment-sec sec-type="Diagnosis"><title>Diagnosis.</title><p><italic><tp:taxon-name>Bolbochromus nomurai</tp:taxon-name></italic> is similar to <italic><tp:taxon-name>Bolbochromus plagiatus</tp:taxon-name></italic>, but it can be distinguished based on the following combination of characteristics: larger in body size (smaller in <italic><tp:taxon-name>Bolbochromus plagiatus</tp:taxon-name></italic>); clypeal apex subtrapezoidal (rounded in <italic><tp:taxon-name>Bolbochromus plagiatus</tp:taxon-name></italic>); anterior margin of clypeus with a small, weakly-developed convexity at middle; (anterior <!--PageBreak--><!--PageBreak-->margin simply beaded in <italic><tp:taxon-name>Bolbochromus plagiatus</tp:taxon-name></italic>); vertex with an inconspicuous conical convexity at middle of base (weakly convex in <italic><tp:taxon-name>Bolbochromus plagiatus</tp:taxon-name></italic>); outline of pronotum rounded (transverse in <italic><tp:taxon-name>Bolbochromus plagiatus</tp:taxon-name></italic>); punctures of pronotal midline shallow and inconspicuous (coarsely rugopunctate in <italic><tp:taxon-name>Bolbochromus plagiatus</tp:taxon-name></italic>); pronotal markings separated on each corner (connected in <italic><tp:taxon-name>Bolbochromus plagiatus</tp:taxon-name></italic>); elytral markings across base of striae 1–6 and interval 7 (across from stria 1 to epipleuron in <italic><tp:taxon-name>Bolbochromus plagiatus</tp:taxon-name></italic>).
                        </p></tp:treatment-sec><tp:treatment-sec sec-type="Remarks"><title>Remarks.</title><p><xref ref-type="bibr" rid="B3">Boucomont and Gillet (1921)</xref> and <xref ref-type="bibr" rid="B13">Paulian (1945)</xref> listed and diagnosed two <italic><tp:taxon-name>Bolbochromus</tp:taxon-name></italic> species (<italic><tp:taxon-name>Bolbochromus laetus</tp:taxon-name></italic> and <italic><tp:taxon-name>Bolbochromus plagiatus</tp:taxon-name></italic>) from Vietnam and neighboring areas which were originally recorded from Sri Lanka and northern India. Yet, we were not able to access the material studied by Paulian, and so we cannot be sure of the identity of specimens that he used. Considering the similarity of <italic><tp:taxon-name>Bolbochromus plagiatus</tp:taxon-name></italic> to <italic><tp:taxon-name>Bolbochromus nomurai</tp:taxon-name></italic> and other species occurring in Indochina, it is reasonable to assume that the identifications of Paulian are incorrect as it is unlikely he compared their male genitalia. To solve this problem it is necessary to re-examine the relevant specimens.
                        </p><fig id="F3" position="float" orientation="portrait"><label>Figures 13–18.</label><caption><p>Male genitalia of <italic><tp:taxon-name>Bolbochromus</tp:taxon-name></italic> spp. <bold>13–14</bold> <italic><tp:taxon-name>Bolbochromus minutus</tp:taxon-name></italic> sp. n. <bold>15–16</bold> <italic><tp:taxon-name>Bolbochromus nomurai</tp:taxon-name></italic> sp. n. <bold>17–18</bold> <italic><tp:taxon-name>Bolbochromus malayensis</tp:taxon-name></italic> sp. n. <bold>13, 15, 17</bold> dorsal view; <bold>14, 16, 18</bold> ventral view. Ds, dorsal sclerite; Ls, lateral sclerite; Ss, supporting sclerite; TE, temones. Scale bar= 0.5 mm.</p></caption><graphic xmlns:xlink="http://www.w3.org/1999/xlink" xlink:href="ZooKeys-290-039-g003.jpg" position="float" orientation="portrait" xlink:type="simple"/></fig><fig id="F4" position="float" orientation="portrait"><label>Figures 19–22.</label><caption><p>Lateral view of male genitalia of <italic><tp:taxon-name>Bolbochromus</tp:taxon-name></italic> spp. <bold>19</bold> <italic><tp:taxon-name>Bolbochromus minutus</tp:taxon-name></italic> sp. n. <bold>20</bold> <italic><tp:taxon-name>Bolbochromus nomurai</tp:taxon-name></italic> sp. n. <bold>21</bold> <italic><tp:taxon-name>Bolbochromus malayensis</tp:taxon-name></italic> sp. n. <bold>22</bold> ditto, tip of genitalia. Ds, dorsal sclerite; Ls, lateral sclerite. Scale bar = 0.5 mm for figures <bold>19–21</bold>.</p></caption><graphic xmlns:xlink="http://www.w3.org/1999/xlink" xlink:href="ZooKeys-290-039-g004.jpg" position="float" orientation="portrait" xlink:type="simple"/></fig></tp:treatment-sec><tp:treatment-sec><!--Section generated to contain objects referenced in tp:taxon-treatment.--><fig id="F1" position="float" orientation="portrait"><label>Figures 1–4.</label><caption><p>Dorsal habitus of <italic><tp:taxon-name>Bolbochromus</tp:taxon-name></italic> spp. <bold>1</bold> <italic><tp:taxon-name>Bolbochromus minutus</tp:taxon-name></italic> sp. n., holotype male <bold>2</bold> <italic><tp:taxon-name>Bolbochromus nomurai</tp:taxon-name></italic> sp. n., holotype male <bold>3</bold> <italic><tp:taxon-name>Bolbochromus malayensis</tp:taxon-name></italic> sp. n., holotype male <bold>4</bold> <italic><tp:taxon-name>Bolbochromus malayensis</tp:taxon-name></italic> sp. n., paratype female. Scale bar = 1.0 mm.</p></caption><graphic xmlns:xlink="http://www.w3.org/1999/xlink" xlink:href="ZooKeys-290-039-g001.jpg" position="float" orientation="portrait" xlink:type="simple"/></fig><fig id="F2" position="float" orientation="portrait"><label>Figures 5–12.</label><caption><p>Dorsal view of head and left oblique view of <italic><tp:taxon-name>Bolbochromus</tp:taxon-name></italic> spp. <bold>5, 7</bold> <italic><tp:taxon-name>Bolbochromus minutus</tp:taxon-name></italic> sp. n., holotype male <bold>6, 8</bold> <italic><tp:taxon-name>Bolbochromus nomurai</tp:taxon-name></italic> sp. n., holotype male <bold>9, 11</bold> <italic><tp:taxon-name>Bolbochromus malayensis</tp:taxon-name></italic> sp. n., holotype male <bold>10, 12</bold> <italic><tp:taxon-name>Bolbochromus malayensis</tp:taxon-name></italic> sp. n., paratype female.</p></caption><graphic xmlns:xlink="http://www.w3.org/1999/xlink" xlink:href="ZooKeys-290-039-g002.jpg" position="float" orientation="portrait" xlink:type="simple"/></fig><fig id="F5" position="float" orientation="portrait"><label>Figure 23.</label><caption><p>Distribution of the new <italic><tp:taxon-name>Bolbochromus</tp:taxon-name></italic> species.</p></caption><graphic xmlns:xlink="http://www.w3.org/1999/xlink" xlink:href="ZooKeys-290-039-g005.jpg" position="float" orientation="portrait" xlink:type="simple"/></fig></tp:treatment-sec><ref-list><ref id="B3"><mixed-citation xmlns:xlink="http://www.w3.org/1999/xlink" xlink:type="simple"><person-group><name name-style="western"><surname>Boucomont</surname><given-names>A</given-names></name><name name-style="western"><surname>Gillet</surname><given-names>J</given-names></name></person-group> (<year>1921</year>)<source> Faune entomologique de l’Indochine française. Fasc. 4.</source><publisher-name>Fam. Scarabaeidae. Laparosticti (Coléoptères). Portail, Saigon</publisher-name>, <publisher-loc>Vietnam</publisher-loc>, <lpage>76</lpage> pp.</mixed-citation></ref><ref id="B13"><mixed-citation xmlns:xlink="http://www.w3.org/1999/xlink" xlink:type="simple"><person-group><name name-style="western"><surname>Paulian</surname><given-names>R</given-names></name></person-group> (<year>1945</year>)<source> Faune de l’Empire Français III Coléoptères Scarabéides de l’Indochine.</source><publisher-name>Première partie. Librairie Larose</publisher-name>, <publisher-loc>Paris</publisher-loc>, <lpage>227</lpage> pp.</mixed-citation></ref></ref-list></tp:taxon-treatment>
