# Supplementary material for: Three new species of Bolbochromus Boucomont (Coleoptera, Geotrupidae, Bolboceratinae) from Southeast Asia
Source: Zookeys. 2013 Apr 16;(290):39–54. doi: 10.3897/zookeys.290.4696 (PMC3677294; doi:10.3897/zookeys.290.4696)
Supplement: XML Treatment for Bolbochromus malayensis [file zookeys.290.4696-treatment4.xml]

<!DOCTYPE tp:taxon-treatment
  PUBLIC "-//TaxonX//DTD Taxonomic Treatment Publishing DTD v0 20100105//EN" "tax-treatment-NSO.dtd">
<tp:taxon-treatment xmlns:tp="http://www.plazi.org/taxpub"><tp:treatment-meta><mixed-citation publication-type="journal"><person-group><name><surname>Li</surname><given-names>Chun-Lin</given-names></name><name><surname>Yang</surname><given-names>Ping-Shih</given-names></name><name><surname>Krikken</surname><given-names>Jan</given-names></name><name><surname>Wang</surname><given-names>Chuan-Chan</given-names></name></person-group><article-title>Three new species of 
                    <bold><italic>Bolbochromus</italic></bold> Boucomont (Coleoptera, Geotrupidae, Bolboceratinae) from Southeast Asia
                </article-title><source>Zookeys</source><day>16</day><month>4</month><year>2013</year><volume>2013</volume><issue>290</issue><fpage>39</fpage><lpage>54</lpage><pub-id pub-id-type="doi">10.3897/zookeys.290.4696</pub-id></mixed-citation></tp:treatment-meta><tp:nomenclature><tp:taxon-name>
                            <tp:taxon-name-part taxon-name-part-type="genus">Bolbochromus</tp:taxon-name-part>
                            <tp:taxon-name-part taxon-name-part-type="species">malayensis</tp:taxon-name-part>
                        <object-id xmlns:xlink="http://www.w3.org/1999/xlink" xlink:type="simple">urn:lsid:zoobank.org:act:BE6D04EE-CA30-4BF4-923C-E6260488D63E</object-id>
								<object-id xmlns:xlink="http://www.w3.org/1999/xlink" xlink:type="simple">http://species-id.net/wiki/Bolbochromus_malayensis</object-id>
								</tp:taxon-name><tp:taxon-authority>Li &amp; Krikken</tp:taxon-authority><tp:taxon-status xmlns:xlink="http://www.w3.org/1999/xlink" xlink:type="simple">sp. n.</tp:taxon-status><xref ref-type="fig" rid="F1">Figs 3–4</xref><xref ref-type="fig" rid="F2">, 9–12</xref><xref ref-type="fig" rid="F3">, 17–18</xref><xref ref-type="fig" rid="F4">, 21–22</xref></tp:nomenclature><tp:treatment-sec sec-type="Holotype"><title>Holotype</title><p>male. The holotype is glued to a paper point and labeled: MALAYSIA: Selangor// Ulu Gombak// 21. V.–3. VI. 2003// Maruyama M. (FIT) (deposited at the National Museum of Nature and Science, Tokyo, Japan).</p></tp:treatment-sec><tp:treatment-sec sec-type="Paratype"><title>Paratype.</title><p>1 female, with the same collecting data as the holotype.</p></tp:treatment-sec><tp:treatment-sec sec-type="Type locality"><title>Type locality.</title><p>Western Malaysia: Selangor State, Ulu Gombak, <named-content xmlns:xlink="http://www.w3.org/1999/xlink" content-type="dwc:verbatimCoordinates" xlink:type="simple">3°35'N, 101°78'E</named-content> (<xref ref-type="fig" rid="F5">Fig. 23</xref>).
                        </p></tp:treatment-sec><tp:treatment-sec sec-type="Description"><title>Description.</title><p><bold>Holotype male</bold> (<xref ref-type="fig" rid="F1">Figs 3</xref>, <xref ref-type="fig" rid="F2">9, 11</xref>). Body length 6.8 mm; greatest width 3.8 mm. Form ovate, sides subparallel. Dorsum of head, pronotum, interval 1 (sutural interval), and base of elytron black with elytral striae and remaining intervals brownish black to yellowish brown; round, brownish yellow markings located on lateral third of pronotum, 2 additional minor marking at sides of basal one-third of midline (<xref ref-type="fig" rid="F2">Fig. 11</xref>); elytral markings across base of striae 1–8 and interval 9, shape transversely irregular (<xref ref-type="fig" rid="F1">Fig. 3</xref>). <italic>Head</italic>: Labrum with anterior margin feebly triangularly concave centrally, sides notched. Clypeal apex trapezoidal with lateral border rounded (<xref ref-type="fig" rid="F2">Fig. 9</xref>), anterior margin beaded, surface rugosely punctate, confluent or separated by less than 1 puncture diameter. Clypeofrontal suture absent. Vertex with an inconspicuous convexity of carina at middle of base, coarse punctures on surface same as those on clypeus, moderately distributed. <italic>Thorax</italic>: Outline of pronotum transverse, surface coarsely punctate along side of disc, moderately dense; midline moderately indented with well-defined, coarse punctures; area in front of elytral base impunctate with coarse punctures at anterior one-third of sides of midline (<xref ref-type="fig" rid="F2">Fig. 9</xref>); disc gradually declined anteriorly when viewed laterally (<xref ref-type="fig" rid="F2">Fig. 11</xref>). Metasternal process poorly developed, narrowly separating <!--PageBreak--><!--PageBreak-->middle coxae with anterior margin beaded. Scutellum slightly longer than wide medially, surface with 5 coarse punctures and scattered secondary punctures,. <italic>Elytron</italic>: With 7 striae between suture and humeral umbone, stria 2 interrupted by stria 1 not reaching base, stria 5 terminating at basal one-ninth; width of interval 3 and 4 same at basal one-fifth with interval 2, 5 and 6 less convex than others (<xref ref-type="fig" rid="F1">Figs 3</xref>, <xref ref-type="fig" rid="F2">11</xref>). <italic>Legs</italic>: Protibia with 10 distinct teeth on outer margin, apical 3 teeth protruding, tip of apical tooth curved outwardly. <italic>Male genitalia</italic>: Length 1.7 mm. Parameres (<xref ref-type="fig" rid="F3">Figs 17–18</xref>) elongate, dorsal margin slightly declined at basal one-fifth, becoming more declivous at apical one-fourth (<xref ref-type="fig" rid="F4">Fig. 21</xref>), well sclerotized laterally with apical part membranous, surface almost impunctate, glabrous; subequal in length to basal piece. Median lobe (<xref ref-type="fig" rid="F3">Figs 17–18</xref>) trilobate; dorsal sclerite vertically bilobed with apex notched; lateral sclerites elongate, equal in length to dorsal sclerite, overall highly sclerotized, apex tufted with 4 robust setae (<xref ref-type="fig" rid="F4">Fig. 22</xref>); supporting sclerites kidney-shaped, evenly sclerotized. Internal sac embedded in median lobe. Temones membranous, thin and elongate to apex of basal piece (<xref ref-type="fig" rid="F3">Fig. 17</xref>). Basal piece with apical portion asymmetrical.
                        </p><p><bold>Paratype female</bold> (<xref ref-type="fig" rid="F1">Fig. 4</xref>, <xref ref-type="bibr" rid="B2">10, 12</xref>). Similar to holotype male with minor differences of lighter body color, secondary punctures on pronotum and scutellum, smaller eyes, larger brownish yellow marking of elytra and robust protibial teeth.
                        </p></tp:treatment-sec><tp:treatment-sec sec-type="Diagnosis"><title>Diagnosis.</title><p><italic><tp:taxon-name>Bolbochromus malayensis</tp:taxon-name></italic> is similar to <italic><tp:taxon-name>Bolbochromus masumotoi</tp:taxon-name></italic>, but it can be distinguished based on the following combination of characteristics: smaller in body size <!--PageBreak-->(<italic><tp:taxon-name>Bolbochromus masumotoi</tp:taxon-name></italic> with larger; body length &gt;8.0 mm); clypeal apex trapezoidal (rounded in <italic><tp:taxon-name>Bolbochromus masumotoi</tp:taxon-name></italic>); vertex with an inconspicuous carina at middle of base (a tubercle at center of frontal disc in <italic><tp:taxon-name>Bolbochromus masumotoi</tp:taxon-name></italic>); pronotal marking rounded (triangular in <italic><tp:taxon-name>Bolbochromus masumotoi</tp:taxon-name></italic>); punctures on pronotum coarse and moderately dense (fine and sparse in <italic><tp:taxon-name>Bolbochromus masumotoi</tp:taxon-name></italic>); pronotum smoothly declined anteriorly (steeply declined in <italic><tp:taxon-name>Bolbochromus masumotoi</tp:taxon-name></italic>); elytral striae coarsely punctate (finely punctate in <italic><tp:taxon-name>Bolbochromus masumotoi</tp:taxon-name></italic>); elytral intervals varying in degree of convexity (evenly convex in <italic><tp:taxon-name>Bolbochromus masumotoi</tp:taxon-name></italic>); elytral markings across interval 2–9, transversely irregular (markings across intervals 4–8, shape rounded in <italic><tp:taxon-name>Bolbochromus masumotoi</tp:taxon-name></italic>); dorsal sclerite of median lobe widened (narrow in <italic><tp:taxon-name>Bolbochromus masumotoi</tp:taxon-name></italic>).
                        </p></tp:treatment-sec><tp:treatment-sec sec-type="Etymology"><title>Etymology.</title><p><italic><tp:taxon-name>Bolbochromus malayensis</tp:taxon-name></italic> is the first species of the genus described from the Malay Peninsula, and the species epithet is derived from its locality.
                        </p></tp:treatment-sec><tp:treatment-sec sec-type="Remarks"><title>Remarks.</title><p>The holotype and paratype of <italic><tp:taxon-name>Bolbochromus malayensis</tp:taxon-name></italic> were collected by a flight interception trap, which is an effective method for collecting <italic><tp:taxon-name>Bolbochromus</tp:taxon-name></italic> adults. A series of papers by <xref ref-type="bibr" rid="B7">Hanski and Krikken (1991)</xref>, <xref ref-type="bibr" rid="B4">Davis (2000)</xref>, <xref ref-type="bibr" rid="B5">Davis et al. (2001)</xref>, and <xref ref-type="bibr" rid="B10">Li et al. (2008)</xref> demonstrated that flight interception traps are highly effective for collecting forest-dwelling bolboceratine scarabs.
                        </p><fig id="F5" position="float" orientation="portrait"><label>Figure 23.</label><caption><p>Distribution of the new <italic><tp:taxon-name>Bolbochromus</tp:taxon-name></italic> species.</p></caption><graphic xmlns:xlink="http://www.w3.org/1999/xlink" xlink:href="ZooKeys-290-039-g005.jpg" position="float" orientation="portrait" xlink:type="simple"/></fig></tp:treatment-sec><tp:treatment-sec><!--Section generated to contain objects referenced in tp:taxon-treatment.--><fig id="F1" position="float" orientation="portrait"><label>Figures 1–4.</label><caption><p>Dorsal habitus of <italic><tp:taxon-name>Bolbochromus</tp:taxon-name></italic> spp. <bold>1</bold> <italic><tp:taxon-name>Bolbochromus minutus</tp:taxon-name></italic> sp. n., holotype male <bold>2</bold> <italic><tp:taxon-name>Bolbochromus nomurai</tp:taxon-name></italic> sp. n., holotype male <bold>3</bold> <italic><tp:taxon-name>Bolbochromus malayensis</tp:taxon-name></italic> sp. n., holotype male <bold>4</bold> <italic><tp:taxon-name>Bolbochromus malayensis</tp:taxon-name></italic> sp. n., paratype female. Scale bar = 1.0 mm.</p></caption><graphic xmlns:xlink="http://www.w3.org/1999/xlink" xlink:href="ZooKeys-290-039-g001.jpg" position="float" orientation="portrait" xlink:type="simple"/></fig><fig id="F2" position="float" orientation="portrait"><label>Figures 5–12.</label><caption><p>Dorsal view of head and left oblique view of <italic><tp:taxon-name>Bolbochromus</tp:taxon-name></italic> spp. <bold>5, 7</bold> <italic><tp:taxon-name>Bolbochromus minutus</tp:taxon-name></italic> sp. n., holotype male <bold>6, 8</bold> <italic><tp:taxon-name>Bolbochromus nomurai</tp:taxon-name></italic> sp. n., holotype male <bold>9, 11</bold> <italic><tp:taxon-name>Bolbochromus malayensis</tp:taxon-name></italic> sp. n., holotype male <bold>10, 12</bold> <italic><tp:taxon-name>Bolbochromus malayensis</tp:taxon-name></italic> sp. n., paratype female.</p></caption><graphic xmlns:xlink="http://www.w3.org/1999/xlink" xlink:href="ZooKeys-290-039-g002.jpg" position="float" orientation="portrait" xlink:type="simple"/></fig><fig id="F3" position="float" orientation="portrait"><label>Figures 13–18.</label><caption><p>Male genitalia of <italic><tp:taxon-name>Bolbochromus</tp:taxon-name></italic> spp. <bold>13–14</bold> <italic><tp:taxon-name>Bolbochromus minutus</tp:taxon-name></italic> sp. n. <bold>15–16</bold> <italic><tp:taxon-name>Bolbochromus nomurai</tp:taxon-name></italic> sp. n. <bold>17–18</bold> <italic><tp:taxon-name>Bolbochromus malayensis</tp:taxon-name></italic> sp. n. <bold>13, 15, 17</bold> dorsal view; <bold>14, 16, 18</bold> ventral view. Ds, dorsal sclerite; Ls, lateral sclerite; Ss, supporting sclerite; TE, temones. Scale bar= 0.5 mm.</p></caption><graphic xmlns:xlink="http://www.w3.org/1999/xlink" xlink:href="ZooKeys-290-039-g003.jpg" position="float" orientation="portrait" xlink:type="simple"/></fig><fig id="F4" position="float" orientation="portrait"><label>Figures 19–22.</label><caption><p>Lateral view of male genitalia of <italic><tp:taxon-name>Bolbochromus</tp:taxon-name></italic> spp. <bold>19</bold> <italic><tp:taxon-name>Bolbochromus minutus</tp:taxon-name></italic> sp. n. <bold>20</bold> <italic><tp:taxon-name>Bolbochromus nomurai</tp:taxon-name></italic> sp. n. <bold>21</bold> <italic><tp:taxon-name>Bolbochromus malayensis</tp:taxon-name></italic> sp. n. <bold>22</bold> ditto, tip of genitalia. Ds, dorsal sclerite; Ls, lateral sclerite. Scale bar = 0.5 mm for figures <bold>19–21</bold>.</p></caption><graphic xmlns:xlink="http://www.w3.org/1999/xlink" xlink:href="ZooKeys-290-039-g004.jpg" position="float" orientation="portrait" xlink:type="simple"/></fig></tp:treatment-sec><ref-list><ref id="B2"><mixed-citation xmlns:xlink="http://www.w3.org/1999/xlink" xlink:type="simple"><person-group><name name-style="western"><surname>Boucomont</surname><given-names>A</given-names></name></person-group> (<year>1914</year>)<article-title>Les coprophages de l’Archipel Malais.</article-title><source>Annales de la Société Entomologique de France </source><volume>83</volume>: <fpage>238</fpage>-<lpage>350</lpage>.</mixed-citation></ref><ref id="B7"><mixed-citation xmlns:xlink="http://www.w3.org/1999/xlink" xlink:type="simple"><person-group><name name-style="western"><surname>Hanski</surname><given-names>I</given-names></name><name name-style="western"><surname>Krikken</surname><given-names>J</given-names></name></person-group> (<year>1991</year>)<article-title> Dung beetles in tropical forests in south-east Asia.</article-title> In: <person-group><name name-style="western"><surname>Hanski</surname><given-names>I</given-names></name><name name-style="western"><surname>Cambefort</surname><given-names>Y</given-names></name></person-group> (<role>Eds</role>). <issue-title>Dung Beetle Ecology.</issue-title><source>Princeton University Press, Princeton</source>: <fpage>179</fpage>-<lpage>197</lpage>.</mixed-citation></ref><ref id="B4"><mixed-citation xmlns:xlink="http://www.w3.org/1999/xlink" xlink:type="simple"><person-group><name name-style="western"><surname>Davis</surname><given-names>AJ</given-names></name></person-group> (<year>2000</year>)<article-title> Does reduced-impact logging help preserve biodiversity in tropical rainforest? A case study from Borneo using dung beetles (Coleoptera: Scarabaeoidea) as indicators.</article-title><source>Enviromental Entomology </source><volume>29</volume>: <fpage>467</fpage>-<lpage>475</lpage>. doi: <ext-link ext-link-type="uri" xlink:href="http://dx.doi.org/10.1603/0046-225X-29.3.467" xlink:type="simple">10.1603/0046-225X-29.3.467</ext-link></mixed-citation></ref><ref id="B5"><mixed-citation xmlns:xlink="http://www.w3.org/1999/xlink" xlink:type="simple"><!--PageBreak--><person-group><name name-style="western"><surname>Davis</surname><given-names>AJ</given-names></name><name name-style="western"><surname>Holloway</surname><given-names>JD</given-names></name><name name-style="western"><surname>Huijbregts</surname><given-names>H</given-names></name><name name-style="western"><surname>Krikken</surname><given-names>J</given-names></name><name name-style="western"><surname>Kirk-Spriggs</surname><given-names>AH</given-names></name><name name-style="western"><surname>Sutton</surname><given-names>SL</given-names></name></person-group> (<year>2001</year>)<article-title>Dung beetles as indicators of changes in the forests of northern Borneo.</article-title><source>Journal of Applied Ecology </source><volume>30</volume>: <fpage>593</fpage>-<lpage>616</lpage>. doi: <ext-link ext-link-type="uri" xlink:href="http://dx.doi.org/10.1046/j.1365-2664.2001.00619.x" xlink:type="simple">10.1046/j.1365-2664.2001.00619.x</ext-link></mixed-citation></ref><ref id="B10"><mixed-citation xmlns:xlink="http://www.w3.org/1999/xlink" xlink:type="simple"><person-group><name name-style="western"><surname>Li</surname><given-names>CL</given-names></name><name name-style="western"><surname>Wang</surname><given-names>CC</given-names></name><name name-style="western"><surname>Masumoto</surname><given-names>K</given-names></name><name name-style="western"><surname>Ochi</surname><given-names>T</given-names></name><name name-style="western"><surname>Yang</surname><given-names>PS</given-names></name></person-group> (<year>2008</year>)<article-title> Review of the tribe Bolboceratini s.l. from Taiwan (Coleoptera: Scarabaeoidea: Geotrupidae) with a key to the Eurasian genera.</article-title><source>Annals of the Entomological Society of America </source><volume>101</volume>: <fpage>474</fpage>-<lpage>490</lpage>. doi: <ext-link ext-link-type="uri" xlink:href="http://dx.doi.org/10.1603/0013-8746(2008)101[474:ROTTBS]2.0.CO;2" xlink:type="simple">10.1603/0013-8746(2008)101[474:ROTTBS]2.0.CO;2</ext-link></mixed-citation></ref></ref-list></tp:taxon-treatment>
